# Supplementary material for: Factors associated with exclusive breast-feeding: A cross-sectional survey in Kaiyuan, Yunnan, Southwest China
Source: PLoS One. 2019 Oct 9;14(10):e0223251. doi: 10.1371/journal.pone.0223251 (PMC6785077; doi:10.1371/journal.pone.0223251)
Supplement: S1 Table — (XLS) [file pone.0223251.s001.xls]

## Sheet: Sheet1
province	sex	age	father's age	father's ethnicity	father's education	father's occupation	mother's age	mother's ethnicity	mother's education	mother's occupation	birth weight	birth weight (g)	preterm baby	gestination week	breast sucking after birth	hour	day	breastfeeding	the reason of non breastfeeding	the reason of non breastfeeding	the reason of non breastfeeding	the reason of non breastfeeding	the reason of non breastfeeding	the reason of non breastfeeding	the reason of non breastfeeding	the reason of non breastfeeding	the reason of non breastfeeding	other reason	24 hr recall breastfeeding	weaning age	24 hr recall the reason of non-breastfeeding	24 hr recall the reason of non-breastfeeding	24 hr recall the reason of non-breastfeeding	24 hr recall the reason of non-breastfeeding	24 hr recall the reason of non-breastfeeding	24 hr recall the reason of non-breastfeeding	24 hr recall the reason of non-breastfeeding	24 hr recall the reason of non-breastfeeding	the reason of weaning	the reason of weaning	the reason of weaning	the reason of weaning	the reason of weaning	the reason of weaning	the reason of weaning	the reason of weaning	the reason of weaning	the reason of weaning	the reason of weaning
云南	2	1	22	1	4	2	23	6	1	10	1	3200	1	39	1	1		1											1
云南	2	1	38	5	3	1	28	5	3	1	1	3200	1	39	1	1		1											1
云南	1	26	29	6	4	8	28	1	6	4	1	3450	1	39	1	1		1											1
云南	1	5	28	7	6	2	26	1	6	2	1	3200	1	40	1	3		1											1
云南	2	6	30	1	5	1	26	6	1	1	1	3125	1	39	1	4		1											1
云南	2	8	32	6	4	1	28	6	4	1	1	3000	1	38	1	2		1											1
云南	2	9	30	1	5	1	28	1	6	1	1	3200	1	39	1	2		1											1
云南	1	5	33	6	6	6	29	5	4	10	1	3300	1	40	1	2		1											1
云南	1	0	28	6	4	1	27	6	4	1	1	3200	1	39	1	2		1											1
云南	2	10	34	1	5	6	30	1	5	10	1	2800	1	37	1	2		1											1
云南	1	12	43	7	4	1	38	7	4	10	1	3500	1	38	1	1		1											1
云南	1	4	21	5	4	1	17	5	4	1	1	3780	1	43	1	2		1											1
云南	1	4	23	1	6	8	22	6	6	8	1	3200	1	39	1	2		1											1
云南	2	14	34	1	6	8	35	1	6	10	1	3000	1	39	1	2		1											1
云南	1	7	23	1	3	8	22	1	3	8	1	3600	1	40	2		2	1											1
云南	1	13	21	5	3	1	17	5	3	1	1	3400	1	39	1	1		1											1
云南	1	17	33	6	5	6	24	1	4	10	1	3000	1	39	1	2		1											1
云南	1	19	33	1	3	1	28	1	3	1	1	3100	1	39	1	2		1											1
云南	2	12	29	1	3	8	29	1	4	10	1	3100	1	39	1	3		1											1
云南	2	20	43	7	4	1	38	7	4	10	1	3000	1	38	1	1		1											1
云南	1	12	30	1	4	10	28	1	4	10	1	3150	1	40	1	2		1											1
云南	1	12	33	1	5	1	30	1	5	1	1	2850	1	38	1	3		1											1
云南	2	13	30	1	4	6	26	1	4	6	1	3400	1	39	1	2		1											1
云南	1	8	30	1	4	10	27	6	6	2	1	3100	1	39	1	10		1											1
云南	1	13	34	6	3	8	31	1	4	10	1	3200	1	40	1	2		1											1
云南	2	13	27	1	4	10	24	1	4	10	1	2980	1	39	1	3		1											1
云南	2	14	27	6	5	10	25	6	5	10	1	3019	1	38	1	4		1											1
云南	2	11	24	1	4	1	23	1	4	1	1	3600	1	38	2		3	1											1
云南	1	16	24	1	5	10	23	1	6	10	1	3050	1	38	1	1		1											1
云南	2	27	37	1	5	5	33	1	5	10	1	5600	1	38	4			1											3	99									0	0	0	0	0	0	0	0		0	1
云南	1	16	32	1	7	8	31	1	6	6	1	3200	1	39	1	3		1											2		0	0	1	1	0	0	0	0
云南	2	16	26	1	4	10	24	8	7	10	1	2850	1	39	1	3		1											1
云南	2	16	27	6	6	4	26	1	6	4	1	3200	1	39	1	2		1											1
云南	1	19	30	1	6	2	27	1	6	2	1	3800	1	41	1	2		1											1
云南	1	17	24	1	5	2	24	1	5	8	1	3350	1	40	1	3		1											1
云南	2	26	31	6	3	3	26	6	3	3	1	3600	1	39	2		4	1											1
云南	2	28	25	1	5	1	22	1	5	1	1	3400	1	39	1	2		1											1
云南	2	19	30	1	6	8	27	6	6	8	1	2700	1	38	1	2		1											1
云南	1	24	24	5	4	10	21	1	4	10	1	3450	1	39	2		1	1											1
云南	2	27	34	1	4	1	29	1	4	1	1	3100	1	40	2		1	1											1
云南	2	14	34	1	4	1	35	6	5	1	1	3050	1	39	2		3	1											1
云南	2	16	36	6	4	1	40	1	4	1	1	3290	1	40	1	1		1											1
云南	1	19	32	1	4	10	28	1	4	10	1	3100	1	40	1	2		1											1
云南	2	20	27	1	4	10	26	6	5	8	1	2900	1	38	1	2		1											1
云南	2	29	28	5	4	2	26	5	4	1	1	2750	1	38	2		3	1											2		0	0	0	0	0	1	0	0
云南	1	22	31	1	5	4	31	1	5	10	1	3200	1	38	1	2		1											1
云南	1	30	29	5	2	1	21	5	2	1	1	3650	1	40	1	2		1											1
云南	2	15	28	6	4	1	28	6	2	1	1	3335	1	39	2		2	1											1
云南	2	22	26	6	4	1	22	6	3	1	1	3100	1	39	1	2		1											1
云南	2	23	28	6	3	1	25	5	3	1	1	3050	1	40	1	4		1											1
云南	2	24	34	6	5	8	31	6	6	10	1	2000	1	37	1	3		1											1
云南	2	24	30	1	6	5	28	1	6	5	1	3000	1	39	1	7		1											1
云南	2	17	27	6	3	1	23	6	3	1	1	3250	1	40	1	2		1											1
云南	2	17	24	6	4	1	24	6	4	1	1	2900	1	38	2		2	1											1
云南	2	21	23	1	4	1	19	6	5	10	1	3500	1	40	1	2		1											1
云南	2	25	35	7	4	10	30	7	5	10	1	3600	1	40	1	2		1											1
云南	1	26	44	1	6	6	39	8	4	8	1	3850	1	40	1	2		1											1
云南	2	1	24	5	3	1	23	5	3	1	1	2750	1	39	1	2		1											1
云南	2	26	31	1	4	10	29	1	4	10	1	2980	1	39	1	2		1											1
云南	1	27	32	1	5	8	28	1	5	8	1	3900	1	39	1	4		1											1
云南	2	28	28	1	4	8	25	1	5	10	1	3050	1	38	2		14	1											1
云南	1	20	33	6	1	1	16	6	1	1	1	2800	1	37	1	1		1											1
云南	1	23	23	1	5	2	21	1	5	8	1	3100	1	37	1	11		1											1
云南	1	25	27	8	5	1	21	1	4	1	1	3550	1	39	1	2		1											1
云南	1	30	34	6	6	6	28	8	5	6	1	3100	1	40	2		2	1											1
云南	2	35	28	1	5	6	28	6	5	6	1	3800	1	40	1	3		1											1
云南	1	38	27	1	5	1	25	1	4	1	1	3300	1	40	1	6		1											1
云南	1	38	28	5	3	1	25	5	2	1	1	3100	1	40	2		1	1											1
云南	1	38	20	5	4	1	19	5	4	1	1	3100	1	40	1	12		1											1
云南	2	23	28	6	4	1	20	6	4	1	1	3100	1	40	1	4		1											1
云南	1	23	30	6	4	1	30	6	4	1	1	3000	1	39	2		1	1											1
云南	2	25	32	1	6	4	30	1	6	10	1	2500	1	38	1	3		2	0	0	0	0	0	1	0	0	0
云南	1	31	27	1	5	2	27	1	6	6	1	3100	1	39	2		3	2	0	0	0	0	0	1	0	0	0
云南	1	24	38	6	1	1	35	6	1	1	1	2900	1	39	1	1		1											1
云南	1	24	21	6	5	8	19	6	3	8	1	3800	1	40	1	2		1											1
云南	2	28	40	1	3	1	30	6	4	10	1	3150	1	40	1	6		1											1
云南	2	27	34	6	3	1	25	6	3	1	1	3500	1	41	1	3		1											1
云南	1	42	25	1	5	1	22	6	4	1	1	3600	1	39	1	3		1											1
云南	2	33	23	1	4	8	25	1	5	8	1	3200	1	38	1	2		1											1
云南	1	38	31	6	5	1	27	6	5	1	1	3400	1	38	2		1	1											1
云南	1	29	20	5	3	1	16	5	3	1	1	3500	1	38	1	2		1											1
云南	1	35	30	1	6	6	29	18	5	8	1	2850	1	38	2		10	1											1
云南	1	40	30	6	4	8	27	6	4	8	1	3200	1	40	1	2		1											1
云南	1	30	30	1	6	2	28	6	5	8	1	3200	1	38	1	4		1											1
云南	1	30	25	1	5	8	25	1	5	10	1	3280	1	39	1	2		1											2		1	0	0	0	0	0	0	0
云南	1	35	41	1	4	1	34	6	6	6	1	3600	1	39	1	2		1											1
云南	1	41	28	6	4	3	25	1	4	10	1	3400	1	39	2		2	1											1
云南	1	46	31	6	4	1	29	6	4	1	1	2900	1	38	1	4		1											1
云南	2	36	30	6	4	1	27	6	4	1	1	3000	1	39	1	2		1											1
云南	2	51	36	1	5	3	30	6	5	5	1	3000	1	38	2		4	1											1
云南	1	42	26	5	5	3	19	5	2	10	1	3700	1	40	1	4		1											1
云南	2	32	29	1	4	1	28	1	4	1	1	3000	1	39	1	5		1											1
云南	2	47	29	6	4	1	24	6	3	1	1	3200	1	39	1	2		1											1
云南	2	43	31	6	4	2	30	6	4	10	1	3200	1	38	1	4		1											1
云南	2	31	25	6	4	1	24	6	4	1	1	4000	1	38	1	2		1											1
云南	2	48	23	6	5	1	21	6	5	1	1	3200	1	39	1	3		1											1
云南	1	32	30	6	4	1	26	6	3	1	1	3300	1	39	1	8		1											1
云南	2	36	30	6	4	1	32	6	4	1	1	3000	1	40	1	1		1											1
云南	2	39	29	1	4	1	19	1	4	1	1	3000	1	39	1	2		1											1
云南	1	40	25	1	4	8	24	1	4	8	1	3150	1	39	1	3		1											1
云南	2	33	35	6	4	1	32	6	4	1	1	3600	1	38	2		3	1											1
云南	1	41	28	1	4	10	22	5	4	10	1	2240	1	35	2		6	1											1
云南	1	51	28	5	4	1	26	5	4	1	1	3600	1	39	1	3		1											1
云南	1	44	34	1	4	10	32	1	6	10	1	3150	1	37	2		3	1											1
云南	1	38	28	1	3	8	27	6	5	5	1	3500	1	38	2		3	1											1
云南	2	42	28	1	4	3	22	1	4	3	1	3100	1	38	1	1		1											1
云南	1	42	27	1	4	8	24	15	5	8	1	3200	1	39	1	2		1											1
云南	1	38	26	5	3	1	16	5	3	1	1	2400	1	35	2		2	1											1
云南	1	48	32	6	4	8	27	1	4	10	1	3350	1	38	4			1											1
云南	1	35	30	6	4	1	26	6	4	1	1	3100	1	37	1	12		1											1
云南	2	40	42	1	4	1	32	1	4	1	1	3000	1	39	1	1		1											1
云南	1	37	19	6	4	1	19	6	4	1	1	3000	1	39	1	12		1											1
云南	2	40	21	5	3	1	22	1	3	1	1	2900	1	38	2		2	1											1
云南	1	50	34	1	4	1	31	1	4	1	1	3500	1	39	1	12		1											1
云南	1	53	25	6	4	1	25	1	4	1	1	3200	1	39	1	4		1											1
云南	1	50	31	5	5	1	24	5	4	10	1	2900	1	40	1	2		1											1
云南	1	40	27	1	7	6	28	1	6	6	1	3150	1	40	2		1	1											1
云南	2	45	20	5	3	1	17	5	3	1	1	3300	1	40	1	12		1											1
云南	1	45	26	1	4	1	23	6	4	1	1	3300	1	40	1	3		1											1
云南	1	46	34	6	6	3	30	1	4	3	1	3250	1	41	2		2	1											1
云南	1	53	24	6	5	3	27	6	4	10	1	3500	1	38	2		2	1											1
云南	2	52	20	1	5	10	19	1	5	10	1	4500	1	39	1	3		1											1
云南	2	44	45	1	5	1	34	6	2	1	1	2500	1	37	2		3	1											1
云南	2	57	22	1	4	1	20	1	4	1	1	3400	1	39	1	2		1											1
云南	1	50	30	7	4	1	28	7	4	10	1	4000	1	39	1	2		1											1
云南	2	48	27	1	5	6	26	1	5	6	1	3020	1	39	1	2		1											1
云南	2	53	31	1	7	6	30	1	7	6	1	3270	1	40	1	3		1											1
云南	1	41	36	6	4	8	23	6	4	8	1	3200	1	39	2		2	1											1
云南	1	48	25	8	4	2	22	8	4	1	1	3700	1	39	1	4		1											1
云南	1	48	41	1	4	1	34	6	6	6	1	3600	1	39	1	2		1											1
云南	1	52	30	5	4	8	21	5	4	10	1	3300	1	40	1	1		1											1
云南	2	50	42	1	5	2	37	1	5	10	1	2450	1	37	2		2	1											1
云南	1	57	27	6	4	1	29	1	4	10	1	3500	1	38	1	2		1											1
云南	1	50	39	6	6	10	36	1	6	10	1	2900	1	39	1	2		1											1
云南	2	52	27	7	5	4	27	6	4	10	1	3100	1	38	2		2	1											1
云南	2	47	20	6	4	1	19	6	5	10	1	2950	1	40	1	2		1											1
云南	1	52	30	6	4	1	23	5	4	1	1	3450	1	40	1	5		1											1
云南	2	52	24	8	4	1	18	1	4	1	1	3180	1	39	2		7	1											1
云南	2	59	21	6	4	8	22	6	4	8	1	2400	1	40	1	2		2	0	0	0	0	1	0	0	0	0		1
云南	2	62	40	1	3	8	42	1	3	10	1	3350	1	40	2		17	2	0	0	0	0	0	0	1	0	0
云南	2	56	26	1	5	3	29	1	5	3	1	3000	1	40	1	3		1											1
云南	1	52	22	5	2	1	21	5	2	1	1	3500	1	40	1	2		1											1
云南	1	65	30	6	4	8	21	6	4	1	1	2800	1	40	1	4		1											1
云南	1	67	30	1	4	1	27	1	3	10	1	3000	1	38	1	1		1											1
云南	2	53	26	6	4	1	25	1	5	1	1	2400	1	36	1	1		1											1
云南	2	68	32	1	4	8	28	1	4	10	1	3000	1	38	1	2		1											1
云南	2	64	31	6	4	6	29	6	4	10	1	3600	1	42	1	1		1											1
云南	2	52	26	6	3	8	23	6	3	8	1	4000	1	40	1	5		1											1
云南	1	67	34	1	4	1	30	6	4	1	1	3300	1	28	2		2	1											1
云南	1	56	35	6	3	1	22	6	3	1	1	3400	1	39	2		4	1											1
云南	2	70	25	1	4	1	22	1	4	10	1	3000	1	38	1	2		1											1
云南	2	61	25	1	4	1	26	6	5	1	1	2850	1	39	2		7	1											1
云南	2	68	27	1	6	1	27	1	6	1	1	2900	1	40	1	4		1											1
云南	2	55	27	1	7	4	27	1	7	6	1	3500	1	39	1	2		1											1
云南	1	56	29	6	3	1	24	6	3	1	1	3800	1	35	1	2		1											1
云南	2	63	26	1	4	3	26	1	4	3	1	3500	1	37	1	1		1											3	1									0	0	0	0	0	0	0	1	1	0	0
云南	2	64	18	5	3	1	18	5	3	1	1	3000	1	42	1	1		1											1
云南	1	63	24	1	5	1	24	6	4	10	1	3500	1	39	1	2		1											1
云南	2	65	27	1	5	1	26	1	5	10	1	3000	1	39	1	2		1											1
云南	2	73	27	1	5	1	27	6	5	1	1	3100	1	39	2		7	1											1
云南	2	66	38	1	5	5	32	1	4	8	1	3300	1	39	1	1		1											1
云南	2	74	31	6	4	3	28	6	4	3	1	2600	1	39	3			2	0	0	0	0	0	1	0	0	0
云南	1	62	36	6	4	8	36	1	3	10	1	3600	1	41	1	19		1											1
云南	1	67	27	1	4	1	27	6	4	1	1	2800	1	38	1	1		1											1
云南	2	68	19	5	3	1	16	5	3	1	1	3500	1	39	1	3		1											1
云南	2	77	40	1	4	8	33	1	4	8	1	3009	1	39	4			1											2		0	0	0	1	0	0	0	0
云南	2	61	29	6	5	3	23	6	4	3	1	4200	1	36	1	2		1											1
云南	1	75	35	6	6	4	33	6	6	4	1	3500	1	38	1	4		1											1
云南	2	70	29	1	4	1	22	6	4	1	1	3050	1	39	2		1	1											1
云南	1	76	26	6	5	6	27	6	5	6	1	3500	1	39	2		1	1											1
云南	2	72	29	1	4	6	28	1	4	10	1	3200	1	38	2		3	1											1
云南	2	72	29	6	4	1	21	6	4	1	1	2700	1	39	1	2		1											1
云南	2	67	29	6	4	2	27	6	4	10	1	3000	1	38	1	3		1											1
云南	2	72	29	1	4	1	27	1	4	1	1	3100	1	39	1	3		1											1
云南	2	73	31	7	3	3	30	7	3	3	1	3200	1	38	1	2		1											1
云南	1	78	32	6	4	10	26	6	4	10	1	2800	1	40	1	6		1											1
云南	2	79	26	1	4	1	23	5	4	1	1	3000	1	40	1	3		1											1
云南	2	67	26	6	4	1	22	6	4	1	1	3050	1	39	1	3		1											1
云南	1	80	32	5	2	1	28	5	2	1	1	3150	1	40	2		2	1											1
云南	1	67	20	6	3	1	18	6	3	1	1	2800	1	35	1	1		1											1
云南	2	72	35	1	4	2	37	6	4	10	1	3100	1	40	1	2		1											1
云南	2	75	34	1	5	1	29	6	4	1	1	3100	1	38	1	1		1											1
云南	2	84	27	6	5	5	26	6	5	10	1	3400	1	38	2		2	1											1
云南	2	69	32	6	3	1	31	6	4	1	1	2400	1	39	1	2		1											1
云南	1	77	29	6	4	2	30	6	5	5	1	2750	1	38	1	5		1											1
云南	1	85	25	1	5	8	26	1	5	10	1	4400	1	40	1	1		1											1
云南	1	80	28	5	2	8	27	5	2	1	1	3800	1	40	2		2	1											1
云南	1	73	30	5	3	1	29	5	3	1	1	3800	1	40	2		2	1											1
云南	1	88	30	1	4	1	28	1	4	10	1	3500	1	38	1	1		1											1
云南	1	89	28	1	4	1	23	1	4	10	1	3200	1	38	1	2		1											1
云南	1	75	22	5	4	1	20	5	4	1	1	2650	1	38	2		3	1											1
云南	1	80	29	5	4	1	25	5	4	1	1	3000	1	40	1	12		1											3	10									1	0	0	0	0	0	0	0		0	0
云南	1	90	35	6	4	1	30	6	4	10	1	3800	1	38	1	1		1											1
云南	1	88	31	6	4	1	28	6	4	1	1	3600	1	40	1	1		1											1
云南	1	89	27	1	7	1	27	6	4	1	1	2700	1	38	1	2		1											1
云南	1	90	20	5	4	1	18	5	4	1	1	2950	1	40	2		1	1											1
云南	1	75	37	6	5	1	27	6	4	1	1	2850	1	38	1	1		1											1
云南	2	78	24	6	4	1	21	5	4	1	1	2900	1	38	2		3	1											1
云南	1	90	39	1	4	1	29	1	4	1	1	3200	1	39	1	6		1											1
云南	2	88	23	5	4	10	21	5	4	10	1	2900	1	39	1	4		1											1
云南	1	80	27	1	7	10	25	6	7	10	1	3400	1	40	1	18		1											1
云南	2	79	29	6	3	8	31	6	3	8	1	2700	1	39	2		1	1											1
云南	2	79	28	16	3	8	23	16	3	8	1	2400	1	38	1	3		1											1
云南	2	79	28	16	3	8	23	16	3	8	1	2800	1	38	1	3		1											1
云南	2	90	35	1	4	2	30	6	4	10	1	2550	1	37	2		4	2	0	0	0	0	1	0	0	0	0		1
云南	1	79	26	5	4	1	27	5	4	1	1	3900	1	29	1	2		1											1
云南	1	84	32	1	4	8	31	1	4	10	1	3200	1	39	1	18		1											1
云南	2	87	28	1	4	10	25	18	4	10	1	3350	1	39	1	1		1											1
云南	2	88	27	1	5	2	24	1	5	2	1	3200	1	37	1	2		1											1
云南	1	88	27	1	5	2	24	1	5	2	1	3200	1	37	1	2		1											1
云南	1	84	26	5	4	1	16	5	4	1	1	3150	1	39	1	2		1											1
云南	1	92	32	1	5	3	28	1	5	3	1	3600	1	40	1	4		1											1
云南	1	84	24	5	4	1	18	5	4	1	1	3150	1	39	1	1		1											1
云南	2	84	35	1	4	8	35	1	2	10	1	3400	1	39	2		5	1											1
云南	2	89	29	6	4	1	26	6	4	1	1	2050	1	39	1	3		1											1
云南	2	92	30	1	4	8	29	1	3	10	1	3500	1	39	1	1		1											1
云南	2	85	18	5	3	1	16	5	3	1	1	3000	1	38	1	2		1											1
云南	1	90	38	1	7	6	31	20	5	10	1	3100	1	37	3			2	0	0	0	0	1	0	0	0	0
云南	2	97	28	1	5	1	27	1	4	1	1	3100	1	39	1	2		1											1
云南	1	96	33	6	4	1	32	6	4	1	1	3000	2		2		2	1											1
云南	2	84	30	6	4	1	25	6	4	1	1	3208	1	38	1	2		1											1
云南	1	89	33	5	3	1	25	5	3	1	1	3000	1	38	1	2		1											1
云南	2	94	35	16	2	1	30	16	1	1	1	3400	1	39	1	1		1											1
云南	2	87	28	6	2	1	20	6	4	1	1	3000	1	39	1	2		1											1
云南	2	105	21	6	4	1	18	6	4	1	1	2950	1	39	1	2		1											1
云南	2	98	17	5	4	1	15	5	3	1	1	3000	1	38	4			1											1
云南	2	92	27	5	3	1	24	5	3	1	1	2700	1	38	1	1		1											1
云南	1	91	27	5	2	1	24	5	3	1	1	3050	1	39	4			1											1
云南	1	103	33	6	5	1	30	6	4	1	1	3100	1	38	2		1	1											1
云南	2	105	28	6	4	2	27	6	4	10	1	3000	1	41	1	3		1											1
云南	1	105	22	1	5	2	22	6	4	10	1	3800	1	39	2		3	1											1
云南	2	94	32	5	3	1	30	5	2	1	1	3500	1	38	1	3		1											1
云南	2	98	39	1	3	3	33	1	4	10	1	3390	1	38	2		6	1											1
云南	2	109	35	6	4	1	28	6	4	1	1	3200	1	37	1	3		1											1
云南	2	100	31	6	4	1	26	6	4	1	1	3100	1	37	1	2		1											1
云南	2	107	42	1	4	1	41	1	4	10	1	3750	1	37	2		3	1											1
云南	1	110	27	6	4	1	21	6	4	1	1	3100	1	38	1	2		1											1
云南	1	100	26	6	4	1	25	1	5	4	1	3900	1	39	1	1		1											1
云南	2	94	19	14	2	1	20	14	2	1	1	3100	1	37	1	1		1											1
云南	1	111	35	6	6	1	31	6	6	1	1	3200	1	39	1	3		1											1
云南	2	102	26	6	3	1	28	6	4	1	1	2150	1	33	2		23	1											1
云南	2	97	22	1	4	1	23	1	4	10	1	2300	1	36	1	3		1											1
云南	2	97	22	1	4	1	23	1	4	10	1	2400	1	36	1	3		1											1
云南	1	98	30	5	2	1	26	5	2	1	1	3100	1	39	1	5		1											1
云南	1	103	27	6	4	1	28	1	5	10	1	3500	1	38	2		3	1											1
云南	1	113	24	6	4	1	22	6	4	1	1	3000	1	39	1	2		1											1
云南	2	0	28	6	5	5	28	1	5	6	1	3100	1	41	2		3	1											1
云南	2	112	29	14	4	8	24	6	5	10	1	3700	1	41	2		1	1											1
云南	1	111	22	5	3	1	18	5	3	1	1	3300	1	40	1	3		1											1
云南	2	100	22	5	3	1	21	5	3	1	1	3900	1	38	1	1		1											1
云南	1	97	34	6	3	1	31	6	2	1	1	3200	1	40	2		1	1											1
云南	1	115	30	1	5	8	28	1	5	8	1	3600	1	39	1	2		1											1
云南	2	106	24	6	5	8	24	6	4	9	1	3500	1	41	2		2	1											1
云南	2	111	27	1	3	1	35	1	3	1	1	3000	1	38	2		2	1											1
云南	2	117	20	6	4	1	20	6	4	1	1	3100	1	40	1	3		1											1
云南	1	116	28	8	6	3	28	1	6	3	1	2900	1	37	2		3	1											3	3									0	0	0	0	0	0	1	0		0	0
云南	1	101	30	6	4	1	29	6	3	1	1	3000	1	37	2		2	1											1
云南	2	109	27	7	5	2	27	7	6	4	1	3450	1	37	2		3	1											1
云南	2	108	28	1	4	10	27	1	4	10	1	2700	1	39	2		3	2	0	0	0	0	0	1	0	0	0
云南	2	114	32	6	4	1	37	1	4	1	1	2800	1	40	2		1	1											1
云南	2	116	22	5	4	1	19	5	5	1	1	2700	1	38	1	1		1											1
云南	1	110	33	1	6	6	31	1	6	10	1	3200	1	39	1	3		1											1
云南	1	110	33	1	4	1	26	1	4	1	1	3400	1	37	2		2	1											1
云南	2	104	31	6	3	1	32	6	4	1	1	3850	1	40	1	8		1											1
云南	1	111	30	8	6	8	27	8	6	5	2		1	37	2		3	1											1
云南	2	121	21	6	4	1	20	6	4	1	1	2750	1	39	1	2		1											1
云南	2	107	35	16	4	2	35	16	4	10	1	3300	1	38	1	1		1											1
云南	2	113	25	1	4	8	23	1	5	10	1	3400	1	40	1	6		1											1
云南	1	107	21	6	4	1	29	6	4	1	1	3400	1	38	2		7	1											1
云南	2	114	26	5	5	1	20	5	4	1	1	3100	1	40	1	3		1											1
云南	2	125	24	1	3	1	24	1	3	10	1	3000	1	39	2		1	1											1
云南	2	121	23	1	4	8	22	6	5	10	1	3140	1	42	1	6		1											1
云南	1	121	19	5	3	8	17	5	4	8	1	3200	1	39	1	2		1											3	3									0	0	0	0	0	1	0	0		0	0
云南	2	113	35	1	3	8	33	1	4	10	1	2900	1	39	1	2		1											1
云南	1	125	30	6	7	6	30	6	6	10	1	2500	1	38	2		3	1											1
云南	1	127	28	1	4	1	24	1	4	1	1	3300	1	39	1	3		1											1
云南	1	123	37	6	4	1	31	8	3	1	1	3000	1	40	1	3		1											1
云南	2	111	35	6	4	1	28	6	2	1	1	3000	1	38	1	0		1											1
云南	1	115	19	1	4	10	18	1	4	10	1	3150	1	40	1	2		1											1
云南	1	118	29	6	4	1	27	6	4	1	1	3700	1	40	2		2	1											1
云南	2	129	23	1	3	1	22	8	3	1	1	3100	1	39	2		1	1											1
云南	1	120	34	1	5	8	30	1	5	10	1	3200	1	39	1	3		1											1
云南	2	127	29	6	4	8	25	1	5	10	1	3300	1	39	1	1		1											1
云南	1	115	35	1	5	1	30	6	3	1	1	3100	1	38	2		3	1											1
云南	2	130	25	14	3	1	20	14	3	1	1	3100	1	40	1	1		1											1
云南	1	117	25	5	3	1	24	5	3	1	1	2950	1	39	1	4		1											1
云南	1	127	28	1	3	8	27	6	4	10	1	3000	1	38	2		1	1											1
云南	2	119	23	1	4	1	20	6	5	10	1	2400	1	40	1	3		1											1
云南	2	132	24	1	3	1	22	6	3	1	1	3000	1	39	2		2	1											1
云南	2	122	28	1	4	1	25	6	4	1	1	3200	1	38	1	4		1											1
云南	1	128	28	18	4	6	22	6	5	1	1	3900	1	40	1	1		1											1
云南	1	115	24	6	3	1	24	6	3	1	1	3000	1	37	1	2		1											1
云南	1	116	26	6	4	1	25	6	3	1	1	3700	1	37	1	2		1											1
云南	2	124	42	6	5	3	33	1	4	3	1	3150	1	38	1	1		1											1
云南	1	119	20	5	4	1	21	5	1	1	1	3000	1	38	2		1	1											1
云南	1	131	35	1	4	1	28	5	4	1	1	2260	1	35	2		15	1											1
云南	1	119	39	6	3	1	37	6	3	1	1	3100	1	38	1	1		1											1
云南	1	118	25	6	4	1	25	6	3	1	1	3200	1	38	1	2		1											1
云南	1	135	32	1	5	3	30	1	5	3	1	3000	1	39	2		1	1											1
云南	2	135	25	1	5	1	21	1	5	1	1	3000	1	37	1	3		1											1
云南	1	131	29	5	5	1	27	5	4	10	1	3600	1	40	1	4		1											1
云南	2	134	24	6	5	1	22	6	5	1	1	3700	1	39	2		2	1											1
云南	1	122	21	5	2	1	19	5	2	1	1	2300	1	35	2		3	1											1
云南	1	133	25	1	4	10	24	1	4	10	1	3100	1	39	2		1	1											1
云南	2	128	28	1	5	7	29	6	7	4	1	2100	1	37	2		9	2	0	0	0	0	0	1	0	0	0
云南	2	128	28	1	5	7	29	6	7	4	1	2500	1	37	2		9	2	0	0	0	0	0	1	0	0	0
云南	2	128	33	6	4	2	27	1	4	1	1	2900	1	41	1	1		1											1
云南	1	128	26	1	4	1	22	1	5	1	1	3400	1	39	1	12		1											1
云南	2	129	31	6	3	3	28	1	4	3	1	3300	1	40	2		2	1											1
云南	2	123	23	6	4	1	24	6	3	1	1	2700	1	39	1	1		1											1
云南	2	124	19	6	2	1	19	6	2	1	1	2700	1	37	2		4	1											1
云南	1	125	30	6	4	1	29	6	3	1	1	2530	1	38	1	2		1											1
云南	1	133	46	1	3	8	35	1	3	10	1	3600	1	40	2		1	1											1
云南	1	133	28	1	5	2	24	1	5	3	1	3200	1	39	1	2		1											1
云南	1	126	24	6	4	1	24	6	3	1	1	2350	1	37	4			1											1
云南	2	130	28	1	4	1	25	1	4	1	1	3000	1	38	2		3	1											1
云南	2	134	27	1	5	3	26	7	5	3	1	3700	1	38	2		3	1											1
云南	2	134	29	1	5	8	27	1	5	8	1	3200	1	39	1	3		1											1
云南	2	126	26	6	4	8	20	6	4	10	1	3000	1	37	1	2		1											1
云南	1	144	24	5	3	1	20	5	3	1	1	3000	1	38	2		1	1											1
云南	2	142	32	6	3	1	30	8	3	1	1	3600	1	38	2		2	1											1
云南	2	136	29	1	5	6	27	6	6	6	1	3000	1	38	1	2		1											1
云南	1	143	37	1	5	10	30	16	4	10	1	2950	1	39	2		3	1											1
云南	2	141	19	5	4	8	17	5	3	8	1	2800	1	38	1	4		1											1
云南	1	137	34	1	4	1	32	6	4	1	1	3100	1	39	2		2	1											1
云南	1	135	27	6	4	1	26	8	4	1	1	3850	1	39	2		2	1											1
云南	1	138	35	1	6	1	28	1	4	1	1	2900	1	38	1	3		1											1
云南	2	138	33	5	3	1	32	5	1	1	1	2500	1	39	1	1		1											1
云南	2	132	21	6	4	1	20	6	4	1	1	2600	1	38	1	4		1											1
云南	2	139	28	1	3	1	24	6	4	1	1	3200	1	38	2		2	1											1
云南	2	148	36	1	7	4	35	6	7	4	1	3360	1	39	1	2		1											1
云南	2	135	29	1	2	1	28	1	4	8	1	3200	1	39	4			1											1
云南	1	141	32	7	4	3	31	7	5	4	1	3200	1	39	1	8		1											1
云南	1	146	26	1	4	10	26	6	5	8	1	2800	1	39	1	1		1											1
云南	2	146	29	6	4	1	28	1	4	1	1	3200	1	39	1	1		1											1
云南	1	134	30	6	3	1	27	6	3	1	1	2800	1	40	1	2		1											1
云南	2	150	17	5	3	1	16	5	3	10	1	3000	1	38	1	1		1											1
云南	2	150	30	1	5	1	24	1	5	1	1	3150	1	39	1	2		1											1
云南	2	139	26	6	4	1	29	6	4	1	1	3400	1	41	1	6		1											1
云南	1	143	35	1	4	3	34	1	5	3	1	3700	1	39	1	1		1											1
云南	2	140	22	5	4	1	21	5	3	1	1	2900	1	39	2		5	1											1
云南	2	144	26	6	5	6	26	1	6	6	1	3150	1	38	1	2		1											1
云南	2	139	24	5	3	1	24	6	3	1	1	2600	1	38	1	2		1											1
云南	2	140	40	5	4	1	39	5	1	1	1	2800	1	39	1	2		1											1
云南	1	154	20	5	3	1	17	5	4	1	1	2600	1	38	1	3		1											1
云南	1	146	32	1	7	6	27	1	5	10	1	2450	1	38	1	1		1											1
云南	1	149	24	5	3	1	22	5	4	1	1	3200	1	39	2		2	1											1
云南	1	140	32	6	3	3	35	6	1	1	1	2900	1	37	1	2		1											1
云南	2	151	23	5	2	1	15	5	2	1	1	2200	1	34	4			1											1
云南	2	154	35	6	4	1	32	6	2	1	1	3250	1	40	1	7		1											1
云南	1	144	34	1	4	1	30	6	4	1	1	3000	1	35	1	3		1											1
云南	1	145	30	6	4	2	25	5	4	10	1	3200	1	38	1	10		1											1
云南	1	156	24	1	4	2	30	1	4	10	1	3050	1	37	2		1	1											1
云南	2	152	28	6	4	1	25	1	4	1	1	3300	1	40	1	1		1											1
云南	1	152	33	5	3	1	32	5	5	1	1	3920	1	40	1	1		1											1
云南	2	160	29	1	4	2	30	1	4	1	1	3400	1	39	2		1	1											1
云南	1	153	24	1	4	1	20	6	4	1	1	3700	1	40	1	1		1											1
云南	1	162	35	1	4	1	29	1	2	1	1	3050	1	37	1	6		1											1
云南	2	163	28	1	4	1	29	8	3	1	1	3100	1	39	2		1	1											3	4									0	0	0	0	0	0	0	0		0	1
云南	1	161	33	5	5	2	20	5	5	10	1	3400	1	38	1	2		1											1
云南	2	164	30	6	4	2	28	6	4	10	1	3000	1	40	2		2	1											1
云南	1	158	34	1	4	1	27	6	3	1	1	3450	1	40	1	2		1											1
云南	1	153	40	5	3	1	38	5	1	1	1	3750	1	40	1	1		1											1
云南	1	162	36	6	5	6	34	6	4	6	1	3900	1	40	1	1		1											1
云南	1	165	29	1	4	2	28	6	4	1	1	3750	1	38	2		2	1											1
云南	1	159	43	1	4	10	33	6	3	10	1	2780	2		3			1											1
云南	1	156	30	1	4	1	30	6	5	1	1	3150	1	38	1	3		1											1
云南	1	159	22	5	3	1	16	5	3	1	1	3150	1	39	1	2		1											3	1									0	0	0	0	0	0	0	1	1	0	0
云南	2	163	23	5	2	1	20	5	2	1	1	2800	1	40	1	4		1											1
云南	2	163	22	7	5	8	22	7	5	8	1	3000	1	38	1	1		1											1
云南	2	168	29	16	2	8	28	6	1	10	1	4000	1	39	1	2		1											1
云南	1	153	26	6	5	1	24	6	3	1	1	3200	1	42	2		1	1											1
云南	1	160	27	5	4	1	24	5	4	1	1	3200	1	39	1	3		1											1
云南	1	161	19	5	4	1	18	5	3	1	1	3600	1	41	1	1		1											1
云南	1	169	30	1	4	8	27	6	4	10	1	3050	1	39	1	3		1											1
云南	2	162	27	5	3	1	25	5	3	1	1	2800	1	40	1	6		1											1
云南	1	162	36	1	5	1	32	1	3	1	1	3150	1	39	1	1		1											1
云南	1	165	32	1	3	1	34	6	4	1	1	3750	1	41	2		2	1											1
云南	1	163	34	1	5	1	31	1	3	1	1	3250	1	38	2		2	1											1
云南	1	159	28	5	2	1	26	5	2	1	1	3200	1	38	1	1		1											1
云南	2	169	20	5	3	1	17	5	3	1	1	3400	1	43	1	2		1											1
云南	2	164	27	20	2	1	26	20	1	1	1	3200	1	38	1	3		1											1
云南	1	157	24	6	4	1	24	6	4	1	1	3300	1	39	1	2		1											1
云南	2	165	28	1	4	1	30	1	4	1	1	3200	1	40	2		2	1											1
云南	1	165	31	1	4	1	23	6	4	1	1	3500	1	40	1	2		1											1
云南	2	174	28	6	4	3	24	6	4	3	1	3300	1	39	2		3	1											1
云南	1	159	30	6	4	1	23	6	3	1	1	2900	1	38	2		1	1											1
云南	2	163	26	1	4	1	26	1	4	1	1	2750	1	38	2		1	1											1
云南	1	176	38	1	5	1	29	1	4	1	1	2900	1	40	1	2		1											1
云南	1	167	38	1	7	6	36	6	6	6	1	3300	1	39	1	2		1											1
云南	1	162	28	5	3	1	29	5	4	1	1	2900	1	39	1	3		1											1
云南	1	163	21	5	4	1	20	5	4	1	1	3700	1	40	1	1		1											1
云南	1	163	30	6	4	2	27	1	4	2	1	3500	1	38	2		3	1											1
云南	1	164	24	5	2	1	22	5	2	1	1	3100	1	39	1	4		1											1
云南	2	169	33	1	6	6	32	1	6	6	1	3200	1	39	1	3		1											1
云南	1	172	24	5	3	1	22	5	3	1	1	2300	1	40	1	4		1											1
云南	2	177	27	6	4	1	27	1	4	10	1	3200	1	38	2		3	1											1
云南	1	169	42	14	5	6	36	6	5	6	1	3200	1	40	2		1	1											1
云南	2	164	24	6	4	1	20	6	3	1	1	2450	1	38	1	4		1											1
云南	2	164	21	6	3	1	21	6	5	1	1	3700	1	39	2		3	1											2		0	0	0	0	0	0	1	0
云南	1	164	25	6	4	1	17	6	4	1	1	2300	1	38	2		2	1											1
云南	2	169	27	6	4	1	26	6	4	8	1	3200	1	39	1	3		1											1
云南	1	175	18	5	3	1	16	5	4	1	1	3300	1	39	1	2		1											1
云南	1	169	35	1	7	4	30	6	7	4	1	7000	1	39	2		1	1											1
云南	2	167	33	6	1	1	36	6	1	1	2		2		2		1	1											3	1									0	0	0	0	0	0	0	0		0	0
云南	2	172	35	6	5	1	34	5	6	6	1	2800	1	39	2		3	1											1
云南	1	179	19	5	3	1	17	5	3	1	1	3050	1	38	1	10		1											1
云南	1	172	20	5	4	1	17	5	4	1	1	3000	1	40	1	2		1											1
云南	1	173	27	5	4	1	22	5	3	1	1	2300	1	40	1	4		1											3	5									0	0	0	0	0	0	0	1	5	0	0
云南	1	173	42	1	6	4	42	6	5	4	1	4100	1	37	1	4		1											3	8									1	0	0	0	0	0	0	0		0	0
云南	1	178	28	6	4	1	26	6	5	1	1	3700	1	40	2		10	1											1
云南	2	179	43	1	6	6	36	1	6	10	1	3900	1	41	1	1		1											1
云南	1	179	29	1	6	10	28	1	5	6	1	3500	1	39	2		3	1											1
云南	1	179	26	6	4	1	26	6	4	1	1	3300	1	37	1	2		1											1
云南	2	173	28	6	3	1	25	6	2	1	1	3000	1	38	1	1		1											1
云南	2	173	31	6	2	1	22	6	4	10	1	3350	1	39	2		2	1											1
云南	2	176	34	6	3	1	29	6	3	1	1	3600	1	39	1	5		1											1
[truncated: 26 more columns]
